# Supplementary material for: Comparative Effects of Narrow vs. Wide Cuff Blood Flow Restriction on Muscle Synergy Dynamics: A Time-Frequency Decomposition Approach
Source: Sensors (Basel). 2025 May 16;25(10):3154. doi: 10.3390/s25103154 (PMC12116078; doi:10.3390/s25103154)
Supplement: Supplementary file 1 [file sensors-25-03154-s001.zip]

Archive with 5 entries (5 files):
- Supplementary Figure S1.png
- Supplementary Figure S2.png
- Supplementary Figure S3.png
- Supplementary Figure S4.png
- Supplementary Figure S5.png
